# Supplementary material for: Specialized transendothelial dendritic cells mediate thymic T-cell selection against blood-borne macromolecules
Source: Nat Commun. 2021 Oct 28;12:6230. doi: 10.1038/s41467-021-26446-x (PMC8553756; doi:10.1038/s41467-021-26446-x)
Supplement: Supplementary file 10 — Source Data [file 41467_2021_26446_MOESM10_ESM.xlsx]

## Sheet: Figure 1a
	ET					TT
Cortex	1.90702	4.26461	6.67311	4.23501		3.94994	3.86995	5.14157	2.25023	4.32454
CMJ	5.46189	5.0131	7.39151	3.47676		3.87824	4.77044	4.1988	1.89675	5.51732
Medulla	4.61011	6.20029	7.84263	3.3445		1.4292	1.84887	1.6686	1.29185	7.72869

## Sheet: Figure 1b
	mTEC			cTEC
ET	71.2148	64.2534	69.5362	28.7852	35.7466	30.4638
TT	48.8731	77.2711	73.8597	51.1269	22.7289	26.1403

## Sheet: Figure 1c
TT	ET
143.851	122.898
80.7931	357.973
196.51	128.346
12.292	339.461
217.74	129.668
121.667	650.769
57.8519	316.058
97.188	197.678
194.31	297.844
160.585	571.236
	161.055
	320.882
	390.656
	316.546
	348.257
	655.172
	635.63
	591.177
	319.591
	509.865
	394.394
	348.232
	635.63

## Sheet: Figure 1d
	endogenous				transplanted
Cortex	3.05305	4.79362	15.1337		9.16683	2.10405	1.65086
CMJ	47.6003	43.0421	31.8259		37.1908	38.0495	38.6486
Medulla	57.3785	63.4537	51.9747		51.9746	39.8277	44.9063

## Sheet: Figure 1e
	CD8a+ CD11b-			CD8a- CD11b+			pDCs			other DCs
TT	20.4118	18.7456	23.1216	9.96648	11.0247	8.7351	58.2188	57.1025	53.8457	11.403	13.1272	14.2976
ET	27.033	25.2988	27.372	9.37881	10.451	13.6525	53.0487	49.6505	44.3882	10.5395	14.5998	14.5872
S	25.2164	25.0799	26.4902	37.4325	36.4653	38.8798	14.8566	16.9215	13.0534	22.4945	21.5334	21.5765

## Sheet: Figure 1f
ET	TT	S
0.525471	0.33734	1.66034
0.668961	0.379507	1.353
0.386948	0.345567	1.45236

## Sheet: Figure 1g
S	ET	TT
0.951021	0.0270136	0.0279262
1.0162	0.0141168	0.00404736
1.06	0.206913	0
0.996819	0.0263854

## Sheet: Figure 1h
S	ET	TT
1.29368	0.024411	0.0600886
1.28122	0.0332405	0.0792473
1.3784	0.0685221	0.0762099

## Sheet: Figure 1i
	Control					anti P-Selectin
S	3.08	2.76	2.64	3.22	3.32	2.2	2.5	2.23	2.67	3.41
ET	1.15	0.73	0.59	0.57	0.79	0.14	0.14	0.15	0.14	0.39
TT	0.77	0.78	0.73	0.71	0.47	0.21	0.1	0.16	0.4	0.31

## Sheet: Figure 1j
Spleen
Control			anti VCAM-1
Mean	SD	N	Mean	SD	N
9.845	0.800203	4	14.925	6.34207	4
2.35	0.255082	4	4.66333	0.159234	4
0.95	0.379825	3	1.57667	0.409417	3
1.30667	0.869112	3	1.40333	0.124722	3
1.785	0.29056	4	0.76225	0.760796	4
2.7	0.356931	4	1.3375	0.287261	4
ET
Control			anti VCAM-1
Mean	SD	N	Mean	SD	N
2.9	1.18569	4	0.0375	0.0649519	4
0.246667	0.113235	3	0	0	2
0.57	0.1	3	0.027	0.0381838	3
0.755	0.345	3	0.28	0.199499	3
0.1445	0.0730804	4	0.0675	0.0215697	4
1.2225	0.0188562	4	0.06175	0.0172681	4
TT
Mean	SD	N	Mean	SD	N
Control			anti VCAM-1
0.506667	0.124989	3	0.396667	0.560971	3
0.695	0.225	2	0	0	3
1.43333	1.10855	3	0.62	0.108012	3
0.0575	0.0995929	4	0.021	0.0221585	4
0.53	0.379737	3	0.088	0.0482131	4

[truncated: 44 more sheets: Figure 2b, Figure 2c, Figure 2d, Figure 2e, Figure 2f, Figure 3b, Figure 4c, Figure 4d, Figure 4f, Figure 4g, Figure 4i, Figure 5a, Figure 5b, Figure 5c, Figure 5d, Figure 5e, Figure 5f, Figure 5h, Figure 5i, Figure 5j …]
